# Supplementary material for: The Influence of Abiotic Stress Factors on the Morphophysiological and Phytochemical Aspects of the Acclimation of the Plant Rhodiola semenowii Boriss
Source: Plants (Basel). 2021 Jun 11;10(6):1196. doi: 10.3390/plants10061196 (PMC8231149; doi:10.3390/plants10061196)
Supplement: Supplementary file 1 [file plants-10-01196-s001.zip]

Archive with 1 entries (1 files):
- plants-1242788-supplementary.pdf
